# Supplementary material for: Outcomes of Pars Plana Vitrectomy in Complicated Retinal Detachment Secondary to Retinal Capillary Hemangioblastoma
Source: Medicina (Kaunas). 2025 Aug 29;61(9):1556. doi: 10.3390/medicina61091556 (PMC12471391; doi:10.3390/medicina61091556)
Supplement: Supplementary file 1 [file medicina-61-01556-s001.zip]

Archive with 1 entries (1 files):
- medicina-3782714-supplementary.mp4
